# Supplementary material for: Genomic Determinants Potentially Associated with Clinical Manifestations of Human-Pathogenic Tick-Borne Flaviviruses
Source: Int J Mol Sci. 2022 Nov 2;23(21):13404. doi: 10.3390/ijms232113404 (PMC9658301; doi:10.3390/ijms232113404)
Supplement: Supplementary file 1 [file ijms-23-13404-s001.zip]

Archive with 3 entries (3 files):
- Figure S1.tif
- Table S1.tsv
- Table S2.pdf
