# Supplementary material for: Genomic Determinants Potentially Associated with Clinical Manifestations of Human-Pathogenic Tick-Borne Flaviviruses
Source: Int J Mol Sci. 2022 Nov 2;23(21):13404. doi: 10.3390/ijms232113404 (PMC9658301; doi:10.3390/ijms232113404)
Supplement: Supplementary file 1 [file ijms-23-13404-s001.zip › Table S1.tsv]

group	pos	gene_pos	gene	aa	enc_prop	n
enc	123	9	M	K	87	197
enc	123	9	M	R	13	30
hem	123	9	M	K	22	21
hem	123	9	M	R	78	75
enc	259	145	M	L	98	222
enc	259	145	M	M	2	4
enc	259	145	M	Q	0	1
hem	259	145	M	I	2	2
hem	259	145	M	M	98	94
enc	358	76	E	T	100	227
hem	358	76	E	A	100	96
enc	412	130	E	H	88	199
enc	412	130	E	Y	12	28
hem	412	130	E	H	16	15
hem	412	130	E	Y	84	81
enc	458	176	E	L	22	49
enc	458	176	E	M	78	178
hem	458	176	E	L	78	75
hem	458	176	E	M	22	21
enc	617	335	E	I	2	4
enc	617	335	E	S	22	49
enc	617	335	E	T	77	174
hem	617	335	E	S	78	75
hem	617	335	E	T	22	21
enc	647	364	E	I	100	227
hem	647	364	E	I	1	1
hem	647	364	E	M	99	95
enc	740	457	E	K	100	227
hem	740	457	E	R	100	96
enc	928	148	ns1	K	8	18
enc	928	148	ns1	R	92	209
hem	928	148	ns1	K	100	96
enc	941	161	ns1	F	1	3
enc	941	161	ns1	V	99	224
hem	941	161	ns1	I	1	1
hem	941	161	ns1	M	99	95
enc	1042	262	ns1	A	16	37
enc	1042	262	ns1	S	84	190
hem	1042	262	ns1	A	78	75
hem	1042	262	ns1	S	22	21
enc	1054	274	ns1	I	80	181
enc	1054	274	ns1	L	19	43
enc	1054	274	ns1	M	1	3
hem	1054	274	ns1	I	22	21
hem	1054	274	ns1	L	78	75
enc	1184	52	ns2a	E	1	2
enc	1184	52	ns2a	G	2	4
enc	1184	52	ns2a	K	36	81
enc	1184	52	ns2a	R	62	140
hem	1184	52	ns2a	T	100	96
enc	1287	155	ns2a	F	10	23
enc	1287	155	ns2a	L	90	204
hem	1287	155	ns2a	F	5	5
hem	1287	155	ns2a	L	17	16
hem	1287	155	ns2a	Y	78	75
enc	1395	33	ns2b	A	10	23
enc	1395	33	ns2b	M	1	3
enc	1395	33	ns2b	V	89	201
hem	1395	33	ns2b	A	92	88
hem	1395	33	ns2b	V	8	8
enc	1425	63	ns2b	E	100	226
enc	1425	63	ns2b	K	0	1
hem	1425	63	ns2b	D	100	96
enc	1808	314	ns3	K	89	203
enc	1808	314	ns3	R	11	24
hem	1808	314	ns3	K	15	14
hem	1808	314	ns3	R	85	82
enc	1899	404	ns3	D	77	175
enc	1899	404	ns3	E	22	51
enc	1899	404	ns3	N	0	1
hem	1899	404	ns3	D	22	21
hem	1899	404	ns3	E	78	75
enc	2079	584	ns3	K	4	9
enc	2079	584	ns3	R	96	218
hem	2079	584	ns3	K	92	88
hem	2079	584	ns3	R	8	8
enc	2172	56	ns4a	M	87	197
enc	2172	56	ns4a	V	13	30
hem	2172	56	ns4a	M	22	21
hem	2172	56	ns4a	V	78	75
enc	2319	54	ns4b	I	86	196
enc	2319	54	ns4b	M	14	31
hem	2319	54	ns4b	I	22	21
hem	2319	54	ns4b	M	78	75
enc	2473	208	ns4b	L	100	227
hem	2473	208	ns4b	I	20	19
hem	2473	208	ns4b	V	80	77
enc	2537	20	ns5	K	68	154
enc	2537	20	ns5	R	32	73
hem	2537	20	ns5	K	24	23
hem	2537	20	ns5	R	76	73
enc	2548	31	ns5	I	90	204
enc	2548	31	ns5	V	10	23
hem	2548	31	ns5	I	18	17
hem	2548	31	ns5	V	82	79
enc	2561	44	ns5	G	1	2
enc	2561	44	ns5	K	3	6
enc	2561	44	ns5	R	96	219
hem	2561	44	ns5	K	93	89
hem	2561	44	ns5	R	7	7
enc	2630	113	ns5	K	84	191
enc	2630	113	ns5	R	16	36
hem	2630	113	ns5	K	7	7
hem	2630	113	ns5	R	93	89
enc	2679	162	ns5	K	75	170
enc	2679	162	ns5	R	25	57
hem	2679	162	ns5	K	22	21
hem	2679	162	ns5	R	78	75
enc	2743	226	ns5	T	100	227
hem	2743	226	ns5	S	100	96
enc	2777	260	ns5	I	4	9
enc	2777	260	ns5	T	14	31
enc	2777	260	ns5	V	82	187
hem	2777	260	ns5	T	78	75
hem	2777	260	ns5	V	22	21
enc	2807	290	ns5	D	0	1
enc	2807	290	ns5	E	100	226
hem	2807	290	ns5	D	100	96
enc	2921	404	ns5	K	78	177
enc	2921	404	ns5	R	22	50
hem	2921	404	ns5	K	22	21
hem	2921	404	ns5	R	78	75
enc	3107	590	ns5	I	80	182
enc	3107	590	ns5	V	20	45
hem	3107	590	ns5	I	22	21
hem	3107	590	ns5	V	78	75
enc	3213	696	ns5	H	78	178
enc	3213	696	ns5	P	22	49
hem	3213	696	ns5	H	22	21
hem	3213	696	ns5	P	77	74
hem	3213	696	ns5	S	1	1
enc	3371	854	ns5	K	96	218
enc	3371	854	ns5	R	4	8
enc	3371	854	ns5	T	0	1
hem	3371	854	ns5	R	100	96
enc	3389	872	ns5	K	96	219
enc	3389	872	ns5	R	4	8
hem	3389	872	ns5	K	4	4
hem	3389	872	ns5	R	96	92
enc	3407	890	ns5	D	99	225
enc	3407	890	ns5	G	0	1
enc	3407	890	ns5	Y	0	1
hem	3407	890	ns5	E	100	96
